# Supplementary material for: Can Repetitive Transcranial Magnetic Stimulation (rTMS) Promote Neurogenesis and Axonogenesis in Subacute Human Ischemic Stroke?
Source: Biomedicines. 2024 Mar 17;12(3):670. doi: 10.3390/biomedicines12030670 (PMC10968490; doi:10.3390/biomedicines12030670)
Supplement: Supplementary file 1 [file biomedicines-12-00670-s001.zip]

Archive with 1 entries (1 files):
- biomedicines-2912927-supplementary.pdf
